# Supplementary material for: Liquid Crystal@Nanosilver Catalytic Amplification—Aptamer Trimode Biosensor for Trace Pb2+
Source: Int J Mol Sci. 2023 Feb 2;24(3):2920. doi: 10.3390/ijms24032920 (PMC9917628; doi:10.3390/ijms24032920)
Supplement: Supplementary file 1 [file ijms-24-02920-s001.zip]

Archive with 1 entries (1 files):
- ijms-2180705-supplementary.pdf
